# Supplementary material for: The effect of social information from live demonstrators compared to video playback on blue tit foraging decisions
Source: PeerJ. 2019 Nov 4;7:e7998. doi: 10.7717/peerj.7998 (PMC6836752; doi:10.7717/peerj.7998)
Supplement: Supplemental Information 2 [file peerj-07-7998-s002.xlsx]

## Sheet: Sheet1
BirdID	Information	Demonstration_type	DemonstratorID	Demonstrator_symbol	Demonstrator_location	Choice	Choice_location	Choosing_time
121	control	video	NA	NA	NA	white	left	20
151	info	live	105	cross	middle	square	right	102
152	info	live	105	cross	middle	white	right	289
156	info	video	71	cross	left	square	right	41
113	info	video	71	cross	left	white	right	38
135	info	live	71	cross	left	square	middle	57
157	info	live	71	cross	left	square	right	1834
158	info	video	99	square	right	white	left	2187
159	control	live	NA	NA	NA	white	right	2424
161	control	video	NA	NA	NA	square	left	2202
160	info	live	99	square	right	square	right	118
124	info	live	99	square	middle	square	middle	14
162	info	video	99	square	middle	square	middle	95
131	info	live	134	square	right	square	right	50
140	info	video	134	square	right	square	right	12
163	info	live	134	cross	right	square	left	2640
165	control	video	NA	NA	NA	square	right	30
166	control	live	NA	NA	NA	square	left	20
167	control	live	NA	NA	NA	square	left	30
168	control	video	NA	NA	NA	square	middle	20
169	info	video	92	square	left	square	left	253
170	control	video	NA	NA	NA	cross	right	83
171	info	video	92	square	left	square	left	23
172	info	live	92	square	left	white	right	1875
173	control	video	NA	NA	NA	square	left	44
164	info	live	92	square	left	cross	right	60
174	control	live	NA	NA	NA	cross	middle	2682
175	info	video	105	cross	middle	square	left	60
176	control	live	NA	NA	NA	square	right	5
178	info	video	105	cross	middle	square	right	35
179	info	video	134	cross	right	square	left	769
180	control	live	NA	NA	NA	white	left	1811
181	control	live	NA	NA	NA	white	right	77
182	control	video	NA	NA	NA	square	left	NA
183	control	video	NA	NA	NA	cross	middle	68
184	control	video	NA	NA	NA	white	left	34
185	control	live	NA	NA	NA	square	middle	921
187	control	live	NA	NA	NA	cross	left	2584
188	control	live	NA	NA	NA	cross	right	1000
189	control	video	NA	NA	NA	square	middle	189
